# Supplementary material for: Determination of Intra- and Extracellular Metabolic Adaptations of 3D Cell Cultures upon Challenges in Real-Time by NMR
Source: Int J Mol Sci. 2022 Jun 12;23(12):6555. doi: 10.3390/ijms23126555 (PMC9223855; doi:10.3390/ijms23126555)
Supplement: Supplementary file 1 [file ijms-23-06555-s001.zip]

Archive with 1 entries (1 files):
- ijms-1693722-supplementary.pdf
